# Supplementary material for: The MADS-box genes expressed in the inflorescence of Orchis italica (Orchidaceae)
Source: PLoS One. 2019 Mar 1;14(3):e0213185. doi: 10.1371/journal.pone.0213185 (PMC6396907; doi:10.1371/journal.pone.0213185)
Supplement: S1 Table — (XLSX) [file pone.0213185.s007.xlsx]

## Sheet: accessions_Fig2
Species	Accession	Name
Apostasia shenzenica	Ash000059	Ash000059_TypeI_Malfa
Apostasia shenzenica	Ash000481	Ash000481_MIKCc_AGL12
Apostasia shenzenica	Ash002061	Ash002061_MIKC*
Apostasia shenzenica	Ash002380	Ash002380_MIKCc_SQUA
Apostasia shenzenica	Ash002488	Ash002488_MIKCc_CD
Apostasia shenzenica	Ash002504	Ash002504_MIKCc_OsMADS32
Apostasia shenzenica	Ash003251	Ash003251_MIKCc_AP3
Apostasia shenzenica	Ash003440	Ash003440_MIKCc_PI
Apostasia shenzenica	Ash003817	Ash003817_TypeI_Mgamma
Apostasia shenzenica	Ash004262	Ash004262_MIKCc_E
Apostasia shenzenica	Ash005080	Ash005080_MIKCc_Bs
Apostasia shenzenica	Ash005085	Ash005085_TypeI_Malfa
Apostasia shenzenica	Ash006741	Ash006741_MIKCc_E
Apostasia shenzenica	Ash006974	Ash006974_MIKCc_AGL6
Apostasia shenzenica	Ash007674	Ash007674_MIKCc_SOC
Apostasia shenzenica	Ash007825	Ash007825_MIKC*
Apostasia shenzenica	Ash007838	Ash007838_TypeI_Mgamma
Apostasia shenzenica	Ash007845	Ash007845_TypeI_Mgamma
Apostasia shenzenica	Ash009016	Ash009016_TypeI_Malfa
Apostasia shenzenica	Ash010253	Ash010253_MIKCc_ANR1
Apostasia shenzenica	Ash010387	Ash010387_TypeI_Malfa
Apostasia shenzenica	Ash011255	Ash011255_MIKCc_AP3
Apostasia shenzenica	Ash011284	Ash011284_MIKCc_CD
Apostasia shenzenica	Ash011669	Ash011669_TypeI_Malfa
Apostasia shenzenica	Ash012123	Ash012123_TypeI_Mgamma
Apostasia shenzenica	Ash013457	Ash013457MIKCc_SQUA
Apostasia shenzenica	Ash015066	Ash015066MIKCc_ANR1
Apostasia shenzenica	Ash015738	Ash015738_MIKCc_CD
Apostasia shenzenica	Ash015782	Ash015782_MIKCc_SOC
Apostasia shenzenica	Ash015784	Ash015784_MIKCc_AGL6
Apostasia shenzenica	Ash016527	Ash016527_MIKCc_SVP
Apostasia shenzenica	Ash017092	Ash017092_MIKCc_ANR1
Apostasia shenzenica	Ash017552	Ash017552MIKCc_SVP
Apostasia shenzenica	Ash018282	Ash018282MIKCc_E
Apostasia shenzenica	Ash100001	Ash100001_MIKCc_ANR1
Apostasia shenzenica	Ash100002	Ash100002_MIKCc_CD
Orchis italica	AFU81322	OIcomp7958_AG
Orchis italica	AFU81323	OIcomp3859_STK
Orchis italica	BAC22579	OIcomp1989_PI
Orchis italica	BAI78360	OIcomp1173_PI2
Orchis italica	BAO00916	OIcomp3831_DEF1
Orchis italica	BAO00917	OIcomp22604_DEF2
Orchis italica	BAO00918	OIcomp7668_DEF3
Orchis italica	BAO00919	OIcomp900_DEF4
Orchis italica	OIcomp1006	OIcomp1006_SEP
Orchis italica	OIcomp10166	OIcomp10166_OsMADS32
Orchis italica	OIcomp11046	OIcomp11046_AP1
Orchis italica	OIcomp13259	OIcomp13259_Malpha
Orchis italica	OIcomp1386	OIcomp1386_AGL6
Orchis italica	OIcomp16614	OIcomp16614_Mbeta
Orchis italica	OIcomp16674	OIcomp16674_AG
Orchis italica	OIcomp1784	OIcomp1784_AG
Orchis italica	OIcomp18391	OIcomp18391_Mgamma
Orchis italica	OIcomp18466	OIcomp18466_SVP
Orchis italica	OIcomp2508_31892_19461	OIcomp2508_AP1
Orchis italica	OIcomp27839	OIcomp27839_SOC
Orchis italica	OIcomp33336RC_39213	OIcomp33336_AGL12
Orchis italica	OIcomp3679	OIcomp3679_AP1
Orchis italica	OIcomp4335	OIcomp4335_AGL6
Orchis italica	OIcomp4419	OIcomp4419_Malpha
Orchis italica	OIcomp46983	OIcomp46983_ANR
Orchis italica	OIcomp6109	OIcomp6109_MIKC*
Orchis italica	OIcomp7010	OIcomp7010_SEP
Orchis italica	OIcomp8204	OIcomp8204_AGL6
Orchis italica	OIcomp9283	OIcomp9283_AP1
Phalaenopsis aphrodite	PAXXG008810	PAXXG008810_BSISTER-like_PaBs1
Phalaenopsis aphrodite	PAXXG016180	PAXXG016180_AGL66-like_PaAGL15*_S
Phalaenopsis aphrodite	PAXXG026260	PAXXG026260_Mgamma_PaMgamma4
Phalaenopsis aphrodite	PAXXG045840	PAXXG045840_AP1-like_PaAP1_2
Phalaenopsis aphrodite	PAXXG049240	PAXXG049240_ANR-like_PaANR_2
Phalaenopsis aphrodite	PAXXG051820	PAXXG051820_Malpha__PaMalpha3
Phalaenopsis aphrodite	PAXXG057830	PAXXG057830_SOC1-like_PaSOC1_1
Phalaenopsis aphrodite	PAXXG063360	PAXXG063360_OsMADS32-like_PaCFO1_1
Phalaenopsis aphrodite	PAXXG065170	PAXXG065170_SOC1-like_PaSOC1_2
Phalaenopsis aphrodite	PAXXG070630	PAXXG070630_AP3-like_PaAP3_4
Phalaenopsis aphrodite	PAXXG080050	PAXXG080050_SEP-like_PaSEP4
Phalaenopsis aphrodite	PAXXG080090	PAXXG080090_AP1-like_PaAP1_1
Phalaenopsis aphrodite	PAXXG093020	PAXXG093020_Malpha_PaMalpha1
Phalaenopsis aphrodite	PAXXG093380	PAXXG093380_AP3-like_PaAP3_2
Phalaenopsis aphrodite	PAXXG101820	PAXXG101820_Malpha_PaMalpha2
Phalaenopsis aphrodite	PAXXG113000	PAXXG113000_AP3-like_PaAP3_3
Phalaenopsis aphrodite	PAXXG113810	PAXXG113810_Mgamma_PaMgamma2
Phalaenopsis aphrodite	PAXXG116810	PAXXG116810_SEP-like_PaSEP3
Phalaenopsis aphrodite	PAXXG116820	PAXXG116820_AP1-like_PaAP1_3
Phalaenopsis aphrodite	PAXXG123370	PAXXG123370_AGL65-like_PaAGL14*_P
Phalaenopsis aphrodite	PAXXG126305	PAXXG126305_Mbeta_PaMbeta3
Phalaenopsis aphrodite	PAXXG130000	PAXXG130000_AGAMOUS-like_PaAGL1
Phalaenopsis aphrodite	PAXXG152330	PAXXG152330_Malpha_PaMalpha5
Phalaenopsis aphrodite	PAXXG152470	PAXXG152470_Mbeta_PaMbeta1
Phalaenopsis aphrodite	PAXXG152520	PAXXG152520_Malpha_PaMalpha4
Phalaenopsis aphrodite	PAXXG182380	PAXXG182380_AGAMOUS-like_PaAGL3
Phalaenopsis aphrodite	PAXXG185550	PAXXG185550_AGL65-like_PaAGL13*_P
Phalaenopsis aphrodite	PAXXG187720	PAXXG187720_Malpha_PaMalpha6
Phalaenopsis aphrodite	PAXXG193450	PAXXG193450_PI-like_PaPI1
Phalaenopsis aphrodite	PAXXG194760	PAXXG194760_SVP-like_PaSVP1
Phalaenopsis aphrodite	PAXXG198660	PAXXG198660_AGL6-like_PaAGL7
Phalaenopsis aphrodite	PAXXG198670	PAXXG198670_AGL6-like_PaAGL10
Phalaenopsis aphrodite	PAXXG201910	PAXXG201910_Mgamma_PaMgamma3
Phalaenopsis aphrodite	PAXXG217950	PAXXG217950_AGAMOUS-like_PaAGL5
Phalaenopsis aphrodite	PAXXG220800	PAXXG220800_AGAMOUS-like_PaAGL6
Phalaenopsis aphrodite	PAXXG220830	PAXXG220830_AGL66-like_PaAGL16
Phalaenopsis aphrodite	PAXXG220840	PAXXG220840_AGAMOUS-like_PaAGL4
Phalaenopsis aphrodite	PAXXG228490	PAXXG228490_AGL6-like_PaAGL9
Phalaenopsis aphrodite	PAXXG236780	PAXXG236780_SEP-like_PaSEP5
Phalaenopsis aphrodite	PAXXG241380	PAXXG241380_SEP-like_PaSEP1
Phalaenopsis aphrodite	PAXXG271330	PAXXG271330_AGAMOUS-like_PaAGL2
Phalaenopsis aphrodite	PAXXG289580	PAXXG289580_Mgamma_PaMgamma1
Phalaenopsis aphrodite	PAXXG289610	PAXXG289610_Malpha_PaMalpha10
Phalaenopsis aphrodite	PAXXG301780	PAXXG301780_AGL6-like_PaAGL8
Phalaenopsis aphrodite	PAXXG314420	PAXXG314420_SVP-like_PaSVP2
Phalaenopsis aphrodite	PAXXG323200	PAXXG323200_SEP-like_PaSEP2
Phalaenopsis aphrodite	PAXXG328320	PAXXG328320_SEP-like_PaSEP6
Phalaenopsis aphrodite	PAXXG335905	PAXXG335905_Malpha_PaMalpha9
Phalaenopsis aphrodite	PAXXG335930	PAXXG335930_Malpha_PaMalpha7
Phalaenopsis aphrodite	PAXXG335935	PAXXG335935_Malpha_PaMalpha8
Phalaenopsis aphrodite	PAXXG335970	PAXXG335970_AGL62-like_PaAGL12
Phalaenopsis aphrodite	PAXXG348560	PAXXG348560_AGL6-like_PaAGL11
Phalaenopsis aphrodite	PAXXG349010	PAXXG349010_AP3-like_PaAP3_1
Phalaenopsis aphrodite	PAXXG350320	PAXXG350320_ANR-like_PaANR_1
Phalaenopsis aphrodite	PAXXG351395	PAXXG351395_Mbeta_PaMbeta4
Phalaenopsis aphrodite	PAXXG374144	PAXXG374144_Mbeta_PaMbeta2
Phalaenopsis equestris	XP_020571650	PEXP_020571650
Phalaenopsis equestris	XP_020571917	PEXP_020571917
Phalaenopsis equestris	XP_020572218	PEXP_020572218
Phalaenopsis equestris	XP_020572933	PEXP_020572933
Phalaenopsis equestris	XP_020572941	PEXP_020572941
Phalaenopsis equestris	XP_020573549	PEXP_020573549
Phalaenopsis equestris	XP_020573715	PEXP_020573715
Phalaenopsis equestris	XP_020575608	PEXP_020575608
Phalaenopsis equestris	XP_020575640	PEXP_020575640
Phalaenopsis equestris	XP_020575773	PEXP_020575773
Phalaenopsis equestris	XP_020576285	PEXP_020576285
Phalaenopsis equestris	XP_020579300	PEXP_020579300
Phalaenopsis equestris	XP_020579732	PEXP_020579732
Phalaenopsis equestris	XP_020580539	PEXP_020580539
Phalaenopsis equestris	XP_020580855	PEXP_020580855
Phalaenopsis equestris	XP_020584544	PEXP_020584544
Phalaenopsis equestris	XP_020584681	PEXP_020584681
Phalaenopsis equestris	XP_020586349	PEXP_020586349
Phalaenopsis equestris	XP_020586439	PEXP_020586439
Phalaenopsis equestris	XP_020587673	PEXP_020587673
Phalaenopsis equestris	XP_020588145	PEXP_020588145
Phalaenopsis equestris	XP_020588166	PEXP_020588166
Phalaenopsis equestris	XP_020588460	PEXP_020588460
Phalaenopsis equestris	XP_020589657	PEXP_020589657
Phalaenopsis equestris	XP_020589966	PEXP_020589966
Phalaenopsis equestris	XP_020591078	PEXP_020591078
Phalaenopsis equestris	XP_020591362	PEXP_020591362
Phalaenopsis equestris	XP_020591382	PEXP_020591382
Phalaenopsis equestris	XP_020592894	PEXP_020592894
Phalaenopsis equestris	XP_020593611	PEXP_020593611
Phalaenopsis equestris	XP_020594644	PEXP_020594644
Phalaenopsis equestris	XP_020596672	PEXP_020596672
Phalaenopsis equestris	XP_020596673	PEXP_020596673
Phalaenopsis equestris	XP_020596715	PEXP_020596715
Phalaenopsis equestris	XP_020598418	PEXP_020598418
Phalaenopsis equestris	XP_020599713	PEXP_020599713
Phalaenopsis equestris	XP_020599766	PEXP_020599766

## Sheet: accessions_Fig4
Species	Accession	Name
Allium sp.	AY306138.1	Allium_sp_AY306138.1_AlFL
Alpinia oblongifolia	EF521814.1	Alpinia_oblongifolia_EF521814.1_FL1
Alstroemeria ligtu	AB618669.1	Alstroemeria_ligtu_AB618669.1_AlsSQa
Alstroemeria ligtu	AB618669.1	Alstroemeria_ligtu_AB618669.1_AlsSQb
Apostasia shenzenica	Ash002380	Apostasia_shenzenica_Ash002380_AP1
Apostasia shenzenica	Ash013457	Apostasia_shenzenica_Ash013457_AP1
Aristolochia salvadorensis	KF500108.1	Aristolochia_salvadorensis_KF500108.1_FL1
Aristolochia salvadorensis	KF500109.1	Aristolochia_salvadorensis_KF500109.1_FL4
Aristolochia salvadorensis	KF500110.1	Aristolochia_salvadorensis_KF500110.1_FL2
Aristolochia salvadorensis	KF500111.1	Aristolochia_salvadorensis_KF500111.1_FL3
Aristolochia trilobata	KF500106.1	Aristolochia_trilobata_KF500106.1_FL2
Aristolochia trilobata	KF500112.1	Aristolochia_trilobata_KF500112.1_FL1
Asarum caudatum	KF500105.1	Asarum_caudatum_KF500105.1_FL1
Asarum europaeum	KF500104.1	Asarum_europaeum_KF500104.1_FL1
Asarum europaeum	KF500107.1	Asarum_europaeum_KF500107.1_FL3
Crocus sativus	AY337928.1	Crocus_sativus_AY337928.1_Kcap1a
Crocus sativus	AY337929.1	Crocus_sativus_AY337929.1_Kcap1b
Crocus sativus	AY337930.1	Crocus_sativus_AY337930.1_Kcap1c
Cymbidium ensifolium	JX255735.1	Cymbidium_ensifolium_JX255735.1_AP1
Cymbidium faberi	JQ031272.1	Cymbidium_faberi_JQ031272.1_AP11
Cymbidium faberi	KC148540.1	Cymbidium_faberi_KC148540.1_MADS1
Cypripedium formosanum	CFTC009628	Cypripedium_formosanum_SQUA_CFTC009628
Cypripedium formosanum	CFTC014078	Cypripedium_formosanum_SQUA_CFTC014078
Dendrobium catenatum	XM_020831873.1	Dendrobium_catenatum_XM_020831873.1
Dendrobium thyrsiflorum	AY927237.1	Dendrobium_thyrsiflorum_AY927237.1_DthyrFL2
Elaeis guineensis	AF411840.1	Elaeis_guineensis_AF411840.1_SQUA1
Elaeisguineensis	DQ333324.1	Elaeis_guineensis_DQ333324.1_EgMADS17
Erycina pusilla	KJ002735.1	Erycina_pusilla_KJ002735.1_EpMADS10
Erycina pusilla	KJ002736.1	Erycina_pusilla_KJ002736.1_EpMADS11
Erycina pusilla	KJ002737.1	Erycina_pusilla_KJ002737.1_EpMADS12
Lilium longiflorum	HQ149331.1	Lilium_longiflorum_HQ149331.1_MADS5
Magnolia grandiflora	AY821777.1	Magnolia_grandiflora_AY821777.1_AP1
Magnolia praecocissima	AB050657.1	Magnolia_praecocissima_AB050657.1_MpMADS15
Narcissus tazetta	JN704304.1	Narcissus_tazetta_JN704304.1_AP1
Oncidium Gower Ramsey	HM140846.1	Oncidium_GR_HM140846.1_MADS10
Ophrys sphegodes	OSTC000197	Ophrys_sphegodes_SQUA_OSTC000197
Ophrys sphegodes	OSTC001940	Ophrys_sphegodes_SQUA_OSTC001940
Ophrys sphegodes	OSTC011738	Ophrys_sphegodes_SQUA_OSTC011738
Orchis italica	comp11046	Orchis_italica_comp11046_AP1
Orchis italica	comp2508	Orchis_italica_comp2508_AP1
Orchis italica	comp3679	Orchis_italica_comp3679_AP1
Orchis italica	comp9283	Orchis_italica_comp9283_AP1
Oryza sativa	AF058697.1	Oryza_sativa_AF058697.1_MADS14
Oryza sativa	AF058698.1	Oryza_sativa_AF058698.1_MADS15
Phalaenopsis amabilis	DQ104327.1	Phalaenopsis_amabilis_DQ104327.1_ORAP13
Phalaenopsis amabilis	DQ104328.1	Phalaenopsis_amabilis_DQ104328.1_ORAP11
Phalaenopsis equestris	PETC006358	Phalaenopsis_equestris_SQUA_PETC006358
Phalaenopsis equestris	XP_20572933	Phalaenopsis_equestris_SQUA_XP_020572933
Saruma henryi	KF500102.1	Saruma_henryi_KF500102.1_FL1
Sedirea japonica	JQ776636.2	Sedirea_japonica_JQ776636.2_MADS1
Tradescantia virginiana	AY306190.1	Tradescantia_virginiana_AY306190.1_TvFL1
Tulipa gesneriana	AB472011.1	Tulipa_gesneriana_AB472011.1_TGSQB
Vanilla planifolia	VPTC008519	Vanilla_planifolia_SQUA_VPTC008519
Vanilla planifolia	VPTC023171	Vanilla_planifolia_SQUA_VPTC023171
Zea mays	AJ430632.1	Zea_mays_AJ430632.1_m15
Zea mays	AJ430695.1	Zea_mays_AJ430695.1_m28
Zea mays	NM_001111457.2	Zea_mays_NM_001111457.2_MADS3
Zea mays	NM_001111681.1	Zea_mays_NM_001111681.1_m4
Zea mays	NM_001111863.2	Zea_mays_NM_001111863.2_ZAP1

## Sheet: accessions_Fig5
Species	Accession	Name
Acorus americanus	AY850184.1	Acorus_americanus_AY850184.1_AGL2
Alstroemeria ligtu	AB694892.1	Alstroemeria_ligtu_AB694892.1_AlsSEPa
Alstroemeria ligtu	AB694893.1	Alstroemeria_ligtu_AB694893.1_AlsSEPb
Alstroemeria ligtu	AB694895.1	Alstroemeria_ligtu_AB694895.1_AlsSEPd
Amborella trichopoda	AY850179.2	Amborella_trichopoda_AY850179.2_AGL2
Apostasia shenzenica	Ash018282	Apostasia_shenzenica_Ash018282_SEP
Apostasia shenzenica	Ash006741	Apostasia_shenzenica_Ash006741_SEP
Apostasia shenzenica	Ash004262	Apostasia_shenzenica_Ash004262_SEP
Aranda deborah	X69107.1	Aranda_deborah_X69107.1_SEP
Asarum caudigerum	AJ419956.2	Asarum_caudigerum_AJ419956.2_MADS600
Asparagus officinalis	AY382400.1	Asparagus_officinalis_AY382400.1_AOM1
Asparagus officinalis	DQ344503.1	Asparagus_officinalis_DQ344503.1_MADS2
Cleisostoma racemiferum	AY056827.1	Cleisostoma_racemiferum_AY056827.1_CraOM1
Crocus sativus	EU424137.1	Crocus_sativus_EU424137.1_SEP3a
Crocus sativus	EU424138.1	Crocus_sativus_EU424138.1_SEP3b
Crocus sativus	EU424139.1	Crocus_sativus_EU424139.1_SEP3c
Cymbidium ensifolium	JQ326258.1	Cymbidium_ensifolium_JQ326258.1_SEP
Cymbidium goeringii	KF924272.1	Cymbidium_goeringii_KF924272.1_SEP3
Cypripedium fformosanum	CFTC021092	Cypripedium_fformosanum_CFTC021092_SEP
Cypripedium formosanum	CFTC001197	Cypripedium_formosanum_CFTC001197_SEP
Cypripedium formosanum	CFTC001198	Cypripedium_formosanum_CFTC001198_SEP
Dendrobium crumenatum	DQ119842.1	Dendrobium_crumenatum_DQ119842.1_DcOSEP1
Dendrobium nobile	HQ388352.1	Dendrobium_nobile_HQ388352.1_SEP3
Elaeis guineensis	AF411843.1	Elaeis_guineensis_AF411843.1_EgAGL2.1
Elaeis guineensis	AF411844.1	Elaeis_guineensis_AF411844.1_EgAGL2.2
Elaeis guineensis	AF411845.1	Elaeis_guineensis_AF411845.1_EgAGL2.3
Elaeis guineensis	AF411846.1	Elaeis_guineensis_AF411846.1_EgAGL2.4
Elaeis guineensis	AJ581461.1	Elaeis_guineensis_AJ581461.1_mads8
Erycina pusilla	KJ002731.1	Erycina_pusilla_KJ002731.1_EpMADS6
Erycina pusilla	KJ002732.1	Erycina_pusilla_KJ002732.1_EpMADS7
Erycina pusilla	KJ002733.1	Erycina_pusilla_KJ002733.1_EpMADS8
Erycina pusilla	KJ002734.1	Erycina_pusilla_KJ002734.1_EpMADS9
Gongora galeata	KF914200.1	Gongora_galeata_KF914200.1_MADS.box
Houttuynia cordata	AB089153.1	Houttuynia_cordata_AB089153.1_HcAP1
Houttuynia cordata	AB089158.1	Houttuynia_cordata_AB089158.1_HcSEP2
Houttuynia cordata	AB089159.1	Houttuynia_cordata_AB089159.1_HcSEP3
Hypoxis villosa	KF914203.1	Hypoxis_villosa_KF914203.1_E.3S3
Hypoxis villosa	KF914204.1	Hypoxis_villosa_KF914204.1_E.1S
Liriodendron tulipifera	AY850182.1	Liriodendron_tulipifera_AY850182.1_AGL9
Lycoris longituba	GQ166037.1	Lycoris_longituba_GQ166037.1_LIFTMADS.9
Lycoris longituba	GQ166148.1	Lycoris_longituba__GQ166148.1_LIFTMADS15
Magnolia grandiflora	AY821782.1	Magnolia_grandiflora_AY821782.1_AGL9
Magnolia praecocissima	AB050655.1	Magnolia_praecocissima_AB050655.1_MpMADS13
Musa acuminata	EU869306.1	Musa_acuminata_EU869306.1_MADS2
Musa acuminata	EU869309.1	Musa_acuminata_EU869309.1_MADS4
Oncidium Gower Ramsey	HM140844.1	Oncidium_GR_HM140844.1_MADS6
Oncidium Gower Ramsey	HM140847.1	Oncidium_GR_HM140847.1_MADS11
Ophrys sphegodes	OSTC002106	Ophrys_sphegodes_OSTC002106_SEP
Ophrys sphegodes	OSTC006421	Ophrys_sphegodes_OSTC006421_SEP
Orchis italica	comp1006	Orchis_italica_comp1006_SEP
Orchis italica	comp7010	Orchis_italica_comp7010_SEP
Oryza sativa	U78891.2	Oryza_sativa_U78891.2_MADS7
Oryza sativa	AY895163.1	Oryza_sativa_AY895163.1_MADS1
Paphiopedilum concolor	JQ030893.1	Paphiopedilum_concolor_JQ030893.1_SEP1
Persea americana	AY850185.1	Persea_americana_AY850185.1_AGL9.1
Persea americana	AY850186.1	Persea_americana_AY850186.1_AGL9.2
Phalaenopsis equestris	KF673857.1	Phalaenopsis_equestris_KF673857.1_PeSEP1
Phalaenopsis equestris	KF673858.1	Phalaenopsis_equestris_KF673858.1_PeSEP2
Phalaenopsis equestris	KF673859.1	Phalaenopsis_equestris_KF673859.1_PeSEP3
Phalaenopsis equestris	KF673860.1	Phalaenopsis_equestris_KF673860.1_PeSEP4
Vanilla planifolia	KF914202.1	Vanilla_planifolia_KF914202.1_MADS.box
Vanilla planifolia	VPTC006404	Vanilla_planifolia_VPTC006404_SEP
Vanilla planifolia	VPTC014675	Vanilla_planifolia_VPTC014675_SEP
Vanilla planifolia	VPTC021256	Vanilla_planifolia_VPTC021256_SEP
Zea mays	Y09301.1	Zea_mays_Y09301.1_ZMM3
Zea mays	Y09302.1	Zea_mays_Y09302.1_ZMM7
Zea mays	Y09303.1	Zea_mays_Y09303.1_ZMM8
Zea mays	NM_001111683.1	Zea_mays_NM_001111683.1_ZmM6
Zea mays	NM_001112055.1	Zea_mays_NM_001112055.1_zmm27
Zea mays	NM_001111679.2	Zea_mays_NM_001111679.2_zmm24
Zea mays	NM_001111680.2	Zea_mays_NM_001111680.2_zmm31

## Sheet: accessions_Fig6
Species	Accession	Name
Alstroemeria ligtu	AB694896.1	Alstroemeria_ligtu_AB694896.1_AlsAGL6
Ananas comosus	KC257408.1	Ananas_comosus_KC257408.1_AncomAGL6
Apostasia shenzenica	Ash006974	Apostasia_shenzenica_Ash006974_AGL6
Asparagus officinalis	AY383559.1	Asparagus_officinalis_AY383559.1_AoAGL6
Bambusa oldhamii	EF517293.1	Bambusa_oldhamii_EF517293.1_AGL6
Brachypodium distachyon	NM_001302881.2	Brachypodium_distachyon_NM_001302881.2_AGL6
Cymbidium ensifolium	JN613148.1	Cymbidium_ensifolium_JN613148.1_AGL6
Cymbidium faberi	HM208534.1	Cymbidium_faberi_HM208534.1_AGL6
Cymbidium goeringii	GQ265900.1	Cymbidium_goeringii_GQ265900.1_AGL6
Cymbidium goeringii	HM208533.1	Cymbidium_goeringii_HM208533.1_AGL6
Cypripedium formosanum	CFTC009193	Cypripedium_formosanum_CFTC009193_AGL6
Cypripedium formosanum	CFTC002458	Cypripedium_formosanum_CFTC002458_AGL6
Cypripedium formosanum	CFTC002459	Cypripedium_formosanum_CFTC002459_AGL6
Cypripedium formosanum	CFTC021289	Cypripedium_formosanum_CFTC021289_AGL6
Elaeis guineensis	AY739701.1	Elaeis_guineensis_AY739701.1_EgAGL6
Erycina pusilla	KJ002728.1	Erycina_pusilla_KJ002728.1_EpMADS3
Erycina pusilla	KJ002730.1	Erycina_pusilla_KJ002730.1_EpMADS5
Erycina pusilla	KJ002729.1	Erycina_pusilla_KJ002729.1_EpMADS4
Ginkgo biloba	AB029463.1	Ginkgo_biloba_AB029463.1_GbMADS1
Ginkgo biloba	AB029470.1	Ginkgo_biloba_AB029470.1_GbMADS8
Gnetum gnemon	AJ132215.1	Gnetum_gnemon_AJ132215.1_ggm9
Gnetum gnemon	AJ132217.2	Gnetum_gnemon_AJ132217.2_ggm11
Hordeum vulgare	AY541067.1	Hordeum_vulgare_AY541067.1_HvAGL6
Joinvillea ascendens	GQ496631.1	Joinvillea_ascendens_GQ496631.1_JaAGL6
Narcissus tazetta	EF517294.1	Narcissus_tazetta_EF517294.1_NtAGL6B
Narcissus tazetta	EU081900.1	Narcissus_tazetta_EU081900.1_NtAGL6A
Oncidium Gower Ramsey	HM140845.1	Oncidium_GR_HM140845.1_AGL6
Oncidium Gower Ramsey	HM140843.1	Oncidium_GR_HM140843.1_MADS1
Ophrys sphegodes	OSTC002363	Ophrys_sphegodes_OSTC002363_AGL6
Orchis italica	comp4335	Orchis_italica_comp4335_AGL6
Orchis italica	comp1386	Orchis_italica_comp1386_AGL6
Orchis italica	comp8204	Orchis_italica_comp8204_AGL6
Oryza sativa	FJ750939.1	Oryza_sativa_FJ750939.1_MADS6
Oryza sativa	FJ668596.1	Oryza_sativa_FJ668596.1_MADS17
Phalaenopsis equestris	PETC005566	Phalaenopsis_equestris_PETC005566_AGL6
Phalaenopsis equestris	PETC017849	Phalaenopsis_equestris_PETC017849_AGL6
Phalaenopsis equestris	XP_20579300	Phalaenopsis_equestris_XP_020579300_AGL6
Phalaenopsis equestris	PETC013952	Phalaenopsis_equestris_PETC013952_AGL6
Phyllostachys edulis	EU327784.1	Phyllostachys_edulis_EU327784.1_PeAGL6
Phyllostachys edulis	KJ002715.1	Phyllostachys_edulis_KJ002715.1_MADS6
Picea abies	X80902.1	Picea_abies_X80902.1_PaDAL1
Picea abies	KC347012.1	Picea_abies_KC347012.1_DAL14
Pinus radiata	U76726.1	Pinus_radiata_U76726.1_PrMADS3
Pinus radiata	U42400.1	Pinus_radiata_U42400.1_PrMADS2
Setaria italica	GQ496658.1	Setaria_italica_GQ496658.1_SiAGL6A
Vanilla planifolia	VPTC010952	Vanilla_planifolia_VPTC010952_AGL6
Vanilla planifolia	VPTC026750	Vanilla_planifolia_VPTC026750_AGL6
Vanilla planifolia	VPTC014674	Vanilla_planifolia_VPTC014674_AGL6
Vanilla planifolia	VPTC006415	Vanilla_planifolia_VPTC006415_AGL6
Zea mays	NM_001112222.2	Zea_mays_NM_001112222.2_ZAG5
