# Supplementary material for: The MADS-box genes expressed in the inflorescence of Orchis italica (Orchidaceae)
Source: PLoS One. 2019 Mar 1;14(3):e0213185. doi: 10.1371/journal.pone.0213185 (PMC6396907; doi:10.1371/journal.pone.0213185)
Supplement: S2 Table — (XLSX) [file pone.0213185.s008.xlsx]

## Sheet: PCR
S2 Table List of the primers used to PCR amplify the MADS-box transcripts of O. italica
Transcript_name	Forward 5'-3'	Reverse 5'-3'
OIcomp1386_AGL6	ACTCTCCGTTCTCTGCGACGC	TCCGATCAAACAGCCCATCCCG
OIcomp4335_AGL6	GCTTGGAGAGGATCTTGGACCCC	ACAACAGCAAGCTCAGTCCAGA
OIcomp8204_AGL6	CACCTTCTCCAAGCGCAGGA	CATCAGGGGCCCAGGATCTG
OIcomp6109_MIKC*	TGATTGCGCCGCGTGAGTCT	CGTCGGCTCGTACTATTCCGTCG
OIcomp27839_SOC	CGCCGCTTCGCCGGAAATAG	GCCCGGTCTCCACGTCCTTC
OIcomp18466_SVP	TCGCAGCAAAGCCATCACTTGA	CCGCTTCCCTCCATCCCCAG
OIcomp33336_AGL12	GCAGGTTGGTCAAGTCGCAG	AGACATGTTAACCCGAACCGC
OIcomp46983_ANR	CTGAGGTACATGCTGGGACA	TTGCCTTCAGTACTCCCTCCT
OIcomp10166_OsMADS32	GCTGGTGATTGTTTTGAAGGCT	CGCCCTCGTGAATAGAAGAGCCT
OIcomp3679_AP1	TCGCCAGCCTCTTCGTTGAT	AAACGAGAGAAGCCTGCGGT
OIcomp9283_AP1	ACCCCTCCCTGCTCCATCGA	AAGCGTGGAAAGAAGGAGAAAA
OIcomp11046_AP1	CGACGGAGAATGGGGAGGGG	ACATGCACGGGATAATAAGAAAC
OIcomp2508_AP1	TCACAGGTTGATTGGCGTCT	TCATATGCGTCTTTCTCGACCTT
OIcomp1784_AG	ATTCTCACCAGCAGCAGACT	AGCAAGCCTACACAATTAAGCCT
OIcomp16674_AG	TGCCTTCGTTTGATTCCCGA	AGACATGTTAACCCGAACCGC
OIcomp7010_SEP	TGGGGATCGGATCGGAGGAGG	ATGTGGGGTGCATGTTGACCA
OIcomp1006_SEP	AGGGCAATGAGGGGCAAGGG	ACAAACATGTCAACGCGTGA
OIcomp16614_Mbeta	GGCCGTGCGAGGGTTGAGAT	TCCCCTCCAGAGTCATTAGGCCA
OIcomp4419_Malpha	CGAAGGGTTTTGCAGCGAAA	CCGAATCAATCCTCCACCGG
OIcomp13259_Malpha	TGGGCGTGGTTCAGATCGATGA	AGCGATGAACAGCTGCCCCA
OIcomp18391_Mgamma	CTCTCCTGTTGACACCGTCC	CCGCCGGGTCAAAATCATCC

## Sheet: Real time PCR
S2 Table List of the primers used to perform the real time PCR amplfications of the MADS-box transcripts of O. italica
Transcript_name	Forward 5'-3'	Reverse 5'-3'
OIcomp1386_AGL6	CGGGATGGGCTGTTTGATCGGA	CCACCCAATTAATCGAGCCCCA
OIcomp4335_AGL6	ACAGCAATTCCCAGGACTCCT	ACAACAGCAAGCTCAGTCCAGA
OIcomp8204_AGL6	GCTACAGCGATTCCAGAGGC	CATCAGGGGCCCAGGATCTG
OIcomp6109_MIKC*	GCCCAACCTTACACTCAGTCA	CGTCGGCTCGTACTATTCCGTCG
OIcomp27839_SOC	CGAACAGAGCTTAGCAAAAGTCA	GCCCGGTCTCCACGTCCTTC
OIcomp18466_SVP	TGGAAACCCACTCAAGAACGA	CCGCTTCCCTCCATCCCCAG
OIcomp33336_AGL12	TGCCTTCGTTTGATTCCCGA	AGACATGTTAACCCGAACCGC
OIcomp46983_ANR	CTGAGGTACATGCTGGGACA	TTGCCTTCAGTACTCCCTCCT
OIcomp10166_OsMADS32	GCTGGTGATTGTTTTGAAGGCT	GCTGGTGATTGTTTTGAAGGCT
OIcomp3679_AP1	CCTTGTCACCCACCTTCCAA	AAACGAGAGAAGCCTGCGGT
OIcomp9283_AP1	GATGCTTCACTGCTCCACCT	AAGCGTGGAAAGAAGGAGAAAA
OIcomp11046_AP1	TCTTCCTACTCCCACCAGCA	ACATGCACGGGATAATAAGAAAC
OIcomp2508_AP1	TCACAGGTTGATTGGCGTCT	TCATATGCGTCTTTCTCGACCTT
OIcomp1784_AG	ATTCTCACCAGCAGCAGACT	AGCAAGCCTACACAATTAAGCCT
OIcomp16674_AG	TGCCTTCGTTTGATTCCCGA	AGACATGTTAACCCGAACCGC
OIcomp7010_SEP	CGGGATGGATGTGATGATTTCA	ACATACACAGCTGCAGAGGG
OIcomp1006_SEP	GATCGGACCAGTAGCTGCTC	TCTGAGGGACATTTCTAGTTGGT
OIcomp16614_Mbeta	TGCAGGAACAACGCTCAGAT	TGAAGAATATGCCGAGCCACT
OIcomp4419_Malpha	CGAAGGGTTTTGCAGCGAAA	CCGAATCAATCCTCCACCGG
OIcomp13259_Malpha	CTCTCCTGTTGACACCGTCC	CCGCCGGGTCAAAATCATCC
OIcomp18391_Mgamma	GAAGCCGATAAGAGCCCCTC	AGCGATGAACAGCTGCCCCA
OIcomp3831_DEF1	CCTTCGCAGGGAGATAAGGCAAAGGA	TCATGCATAAGGGCCCTGTATACTTC
OIcomp22604_DEF2	CCTTCGGAAGGAGATAAGGCAGAGGA	TCATGCACTAGGGCCATGCACATTTC
OIcomp7668_DEF3	CCTGAGGAGGGAGATAAGGCAGAGAA	TCACGGAGTAAGCTCTTGTGGGTTTC
OIcomp900_DEF4	TCTGAGGAGGGATGTAAGACAGAGGA	TCACGCAGCAAATTATGGTGTGTCTC
