# Supplementary material for: The MADS-box genes expressed in the inflorescence of Orchis italica (Orchidaceae)
Source: PLoS One. 2019 Mar 1;14(3):e0213185. doi: 10.1371/journal.pone.0213185 (PMC6396907; doi:10.1371/journal.pone.0213185)
Supplement: S3 Table — df, degrees of freedom; ns, not significant. (XLSX) [file pone.0213185.s009.xlsx]

## Sheet: Sheet1
S3 Table Likelihood ratio statistics (LRT) for the comparison of the evolutionary models of the orchid class A, AGL6 and class E coding regions. df, degrees of freedom
Model Comparison	LRT	df	p-value
one_ratio_vs_foreground_A	124.112	1	< 0.00001
one_ratio_vs_foreground_AGL6	6.88317	1	0.008702
one_ratio_vs_foreground_E	42.56812	1	< 0.00001
one_ratio_vs_three_ratios	134.362	2	< 0.00001
foreground_A_vs_three_ratios	10.2507	1	0.001367
foreground_AGL6_vs_three_ratios	127.479	1	< 0.00001
foreground_E_vs_three_ratios	49.2262	1	< 0.00001
